# Supplementary material for: A CD4+ T cell antagonist epitope down-regulates activating signaling proteins, up-regulates inhibitory signaling proteins and abrogates HIV-specific T cell function
Source: Retrovirology. 2014 Jul 5;11:57. doi: 10.1186/1742-4690-11-57 (PMC4227135; doi:10.1186/1742-4690-11-57)
Supplement: Additional file 1: Figures S1–S3 — T cell receptor signaling pathway analysis. Log-fold change was calculated from gene array mean fluorescence intensity data. Fold-change values were uploaded to Ingenuity Systems pathway analysis software. All expression values from the data set for genes associated with T cell receptor signaling were overlaid on the canonical pathway and compared. Fold-change values from Ag treatment (Left Panel) and Ag + Ant treatment (Right Panel) were overlaid on the T-cell receptor signaling canonical pathway. Red indicates positive fold-changes and green represents gene negative fold-changes. Molecules without an outline or color were not annotated in our dataset or fell below the expression threshold cutoff. The color scale was truncated at +/- 1.5 log-fold change. [file 1742-4690-11-57-S1.zip]

Archive with 3 entries (3 files):
- 1043899278121280_add1/1043899278121280_add1.pptx
- 1043899278121280_add1/1043899278121280_add2.pptx
- 1043899278121280_add1/1043899278121280_add3.pptx
