# Supplementary material for: A CD4+ T cell antagonist epitope down-regulates activating signaling proteins, up-regulates inhibitory signaling proteins and abrogates HIV-specific T cell function
Source: Retrovirology. 2014 Jul 5;11:57. doi: 10.1186/1742-4690-11-57 (PMC4227135; doi:10.1186/1742-4690-11-57)
Supplement: Additional file 2: Figure S4 — Comparison with lymph node T cell responses of vaccinated macaques including Ant alone treatment. Twelve genes were found to be differentially expressed in non-protected vs. protected macaques, and z-scores for these genes in macaques and Ag, Ag + Ant, Ant stimulated T cells were used to generate a heat map. A z-score was calculated for each gene and then mapped by gene and treatment. For the macaque data the z-scores for 10 CP macaques and 4 NP macaques were averaged and mapped for comparison to T cell clone treatments. The clustering dendrogram was generated based on a hierarchical clustering algorithm with completed linkage and Euclidian distance. CP = completely protected macaque, NP = non-protected macaque. [file 1742-4690-11-57-S2.zip]

Archive with 4 entries (4 files):
- 1043899278121280_add2/1043899278121280_add4.pptx
- 1043899278121280_add2/1043899278121280_add4Ag.pptx
- 1043899278121280_add2/1043899278121280_add4Ag+ant.pptx
- 1043899278121280_add2/1043899278121280_add4Ant.pptx
